# Supplementary material for: Molecular characterization of ascaridoid parasites from captive wild carnivores in China using ribosomal and mitochondrial sequences
Source: Parasit Vectors. 2020 Jul 29;13:382. doi: 10.1186/s13071-020-04254-4 (PMC7391581; doi:10.1186/s13071-020-04254-4)
Supplement: Supplementary file 1 — Additional file 1: Table S1. Nucleotide variability of the nuclear ITS and mitochondrial cox2 and nad1 genes of Toxocara/Toxascaris spp. identified in this study. Abbreviations: C, conserved sites; V, variable sites; Pi, parsimony-informative sites; S, singleton sites. [file 13071_2020_4254_MOESM1_ESM.xlsx]

## Sheet: Sheet1
Additional file 1: Table S1. Nucleotide variability of the nuclear ITS and mitochondrial cox2 and nad1 genes of Toxocara/Toxascaris spp. identified in this study
	All sites	C	V	Pi	S
ITS	993	679	314	313	1
COX2	582	447	135	135	0
NAD1	366	273	93	93	0
Abbreviations: C, conserved sites; V, variable sites; Pi, parsimony-informative sites; S, singleton sites.
