# Supplementary material for: Molecular characterization of ascaridoid parasites from captive wild carnivores in China using ribosomal and mitochondrial sequences
Source: Parasit Vectors. 2020 Jul 29;13:382. doi: 10.1186/s13071-020-04254-4 (PMC7391581; doi:10.1186/s13071-020-04254-4)
Supplement: Supplementary file 4 — Additional file 4: Table S2. Estimates of evolutionary distance between ascaridoid species recovered from different host species using the nuclear ITS. Evolutionary distances between 11 wild animals included in this study are highlighted in bold for ITS-based estimates. Given almost identical nucleotide sequences of ITS regions in worms from the same host species, 11 representative specimens were used to calculate evolutionary distances using a maximum composite likelihood model. [file 13071_2020_4254_MOESM4_ESM.xls]

## Sheet: Sheet1
Additional file 4: Table S2. Estimates of evolutionary distance between ascaridoid species recovered from different host species using the nuclear ITS
Tsp_Al
Tsp_Vv	0.00616338
Tsp_Pb	0.110149	0.115068
Tsp_Fc	0.112448	0.117357	0.037799
Tsp_Ct	0.102972	0.107804	0.0144764	0.0356345
Tsp_Ptal	0.261723	0.265099	0.277019	0.270567	0.277019
Tsp_Pl	0.261723	0.265099	0.277019	0.270567	0.277019	0
Tsp_Ptt	0.261723	0.265099	0.277019	0.270567	0.277019	0	0
Tsp_Cl	0.270505	0.273926	0.271337	0.261752	0.271337	0.022876	0.022876	0.022876
Tsp_Ptam	0.261723	0.265099	0.277019	0.270567	0.277019	0	0	0	0.022876
Tsp_Ll	0.261723	0.265099	0.277019	0.270567	0.277019	0	0	0	0.022876	0
T. canis	0.00204813	0.0041068	0.110214	0.112502	0.10302	0.258907	0.258907	0.258907	0.267656	0.258907	0.258907
T. cati	0.110093	0.114992	0.00782992	0.0102956	0.00566072	0.277419	0.277419	0.277419	0.268514	0.277419	0.277419	0.110149
T. vitulorum	0.117357	0.119882	0.108326	0.0962777	0.101062	0.258248	0.258248	0.258248	0.263849	0.258248	0.258248	0.114992	0.0961997
T. leonina	0.261723	0.265099	0.277019	0.270567	0.277019	0	0	0	0.002876	0	0	0.258907	0.277419	0.258248
B. schroederi	0.303721	0.307327	0.306511	0.292537	0.303155	0.200156	0.200156	0.200156	0.211101	0.200156	0.200156	0.300748	0.296152	0.298749	0.200156
B. transfuga	0.295148	0.298749	0.291421	0.277718	0.288132	0.189809	0.189809	0.189809	0.194963	0.189809	0.189809	0.292213	0.281264	0.283809	0.189809	0.0292863
A. suum	0.297207	0.300748	0.303155	0.28929	0.299822	0.194538	0.194538	0.194538	0.202554	0.194538	0.194538	0.294254	0.292873	0.285762	0.194538	0.0732493	0.0574832
A. lumbricoides	0.290776	0.294254	0.296511	0.282859	0.293221	0.191752	0.191752	0.191752	0.199737	0.191752	0.191752	0.287844	0.28638	0.279392	0.191752	0.0709558	0.0552511	0.0061602
	Tsp_Al	Tsp_Vv	Tsp_Pb	Tsp_Fc	Tsp_Ct	Tsp_Ptal	Tsp_Pl	Tsp_Ptt	Tsp_Cl	Tsp_Ptam	Tsp_Ll	T. canis	T. cati	T. vitulorum	T. leonina	B. schroederi	B. transfuga	A. suum	A. lumbricoides
Note: Species abbreviations and GenBank accession numbers (in parentheses) are indicated as follows: Tsp_Al, Toxocara/Toxascaris sp. from A. lagopus (MK309926); Tsp_Vv, Toxocara/Toxascaris sp. from V. vulpes (MK309928); Tsp_Pb, Toxocara/Toxascaris sp. from P. bengalensis (JF837171); Tsp_Fc, Toxocara/Toxascaris sp. from F. chaus (MK309925); Tsp_Ct, Toxocara/Toxascaris sp. from C. temmincki (MK3099…
