# Supplementary material for: Molecular characterization of ascaridoid parasites from captive wild carnivores in China using ribosomal and mitochondrial sequences
Source: Parasit Vectors. 2020 Jul 29;13:382. doi: 10.1186/s13071-020-04254-4 (PMC7391581; doi:10.1186/s13071-020-04254-4)
Supplement: Supplementary file 5 — Additional file 5: Table S3. Estimates of evolutionary distance between ascaridoid species recovered from different host species using the mitochondrial cox2 (below diagonal) and nad1 (above diagonal). Evolutionary distances between 11 wild animals included in this study are highlighted in bold for cox2- and nad1-based estimates, respectively. Given almost identical nucleotide sequences of cox2 or nad1 gene in worms from the same host species, 11 representative specimens were used to calculate evolutionary distances using a maximum composite likelihood model. [file 13071_2020_4254_MOESM5_ESM.xls]

## Sheet: Sheet1
Additional file 5: Table S3. Estimates of evolutionary distance between ascaridoid species recovered from different host species using the mitochondrial cox2 (below diagonal) and nad1 (above diagonal)
	Tsp_Al	Tsp_Vv	Tsp_Pb	Tsp_Fc	Tsp_Ct	Tsp_Ptal	Tsp_Pl	Tsp_Ptt	Tsp_Cl	Tsp_Ptam	Tsp_Ll	T. canis	T. cati	T. malaysiensis	T. vitulorum	T. leonina	B. schroederi	B. transfuga	A. suum	A. lumbricoides
Tsp_Al		0.00280702	0.144896	0.132816	0.160054	0.173139	0.191244	0.173139	0.198792	0.169516	0.191244	0.00991261	0.12354	0.12059	0.14066	0.198792	0.172653	0.162237	0.177164	0.180868	Tsp_Al
Tsp_Vv	0.00347224		0.141601	0.129546	0.156707	0.169668	0.187697	0.169668	0.195216	0.166058	0.187697	0.007053	0.120322	0.117389	0.137374	0.195216	0.169163	0.158801	0.173689	0.177379	Tsp_Vv
Tsp_Pb	0.108639	0.108639		0.112593	0.0874568	0.1555	0.159047	0.1555	0.188359	0.1555	0.159047	0.134104	0.0168435	0.116619	0.126525	0.195964	0.145011	0.17786	0.165918	0.165918	Tsp_Pb
Tsp_Fc	0.105054	0.10922	0.0912663		0.12354	0.145672	0.163595	0.145672	0.167258	0.149205	0.163595	0.125871	0.00297665	0.135893	0.139858	0.174665	0.141873	0.135363	0.169668	0.176968	Tsp_Fc
Tsp_Ct	0.12608	0.130418	0.0981388	0.108149		0.172991	0.18398	0.172991	0.20285	0.172991	0.18398	0.148901	0.00816482	0.103255	0.133816	0.210602	0.173305	0.185102	0.162474	0.162474	Tsp_Ct
Tsp_Ptal	0.124977	0.129242	0.150076	0.135204	0.141829		0.0286848	0	0.0971939	0.002809	0.0286848	0.169516	0.17286	0.187513	0.166215	0.00392805	0.139197	0.122832	0.152971	0.152971	Tsp_Ptal
Tsp_Pl	0.124977	0.129242	0.150076	0.135204	0.141829	0		0.0286848	0.0976678	0.0316434	0	0.183809	0.202609	0.183809	0.177164	0.00444755	0.136101	0.123289	0.156145	0.156145	Tsp_Pl
Tsp_Ptt	0.124977	0.129242	0.150076	0.135204	0.141829	0	0		0.0971939	0.002809	0.0286848	0.169516	0.17286	0.187513	0.166215	0.00392805	0.139197	0.122832	0.152971	0.152971	Tsp_Ptt
Tsp_Cl	0.133679	0.138027	0.15882	0.131029	0.148277	0.0542177	0.0542177	0.0542177		0.0938606	0.0976678	0.191244	0.202609	0.195447	0.192706	0.0103319	0.160706	0.159276	0.174952	0.174952	Tsp_Cl
Tsp_Ptam	0.124977	0.129242	0.150076	0.135204	0.141829	0	0	0	0.0542177		0.0316434	0.165918	0.17286	0.187513	0.166215	0.00254966	0.139197	0.122832	0.156568	0.156568	Tsp_Ptam
Tsp_Ll	0.127105	0.131388	0.139182	0.128794	0.13965	0.0284774	0.0284774	0.0284774	0.0580418	0.0284774		0.183809	0.202609	0.183809	0.177164	0.00444755	0.136101	0.123289	0.156145	0.156145	Tsp_Ll
T. canis	0.00347224	0.00347224	0.104515	0.105054	0.12608	0.124977	0.124977	0.124977	0.133679	0.124977	0.127105		0.113195	0.110245	0.130022	0.191244	0.165535	0.155195	0.173488	0.177164	T. canis
T. cati	0.11526	0.119498	0.00948	0.00782652	0.0123545	0.163973	0.163973	0.163973	0.159274	0.163973	0.154944	0.11526		0.130558	0.155207	0.202609	0.162347	0.173689	0.184169	0.1879	T. cati
T. malaysiensis	0.0969303	0.101037	0.118978	0.100607	0.123771	0.133679	0.133679	0.133679	0.127628	0.133679	0.122972	0.0969303	0.119099		0.127608	0.195447	0.179873	0.180658	0.170231	0.173907	T. malaysiensis
T. vitulorum	0.092857	0.092857	0.110609	0.104515	0.127773	0.131029	0.131029	0.131029	0.129006	0.131029	0.11837	0.0888166	0.127355	0.0907377		0.192706	0.176788	0.170453	0.1555	0.173488	T. vitulorum
T. leonina	0.131519	0.135848	0.161062	0.135321	0.15049	0.0069649	0.00664897	0.0069649	0.00981854	0.0069649	0.0069649	0.131519	0.161532	0.129783	0.12265		0.168086	0.166795	0.182499	0.182499	T. leonina
B. schroederi	0.141135	0.145464	0.154642	0.145464	0.172785	0.102656	0.102656	0.102656	0.106303	0.102656	0.0965335	0.141135	0.174912	0.138895	0.140872	0.112489		0.0903554	0.162618	0.177164	B. schroederi
B. transfuga	0.141135	0.145464	0.147758	0.141135	0.165577	0.106572	0.106572	0.106572	0.104116	0.106572	0.0983923	0.141135	0.170303	0.141041	0.138599	0.106152	0.0449496		0.156348	0.163595	B. transfuga
A. suum	0.140065	0.14446	0.120646	0.12265	0.138027	0.0907377	0.0907377	0.0907377	0.0788561	0.0907377	0.0907377	0.140065	0.141455	0.121092	0.126989	0.0868085	0.0965335	0.0923438		0.0170957	A. suum
A. lumbricoides	0.142258	0.146673	0.120646	0.12265	0.149065	0.0947863	0.0947863	0.0947863	0.0908327	0.0947863	0.0907377	0.142258	0.148005	0.131799	0.133413	0.0948895	0.100607	0.104515	0.0248278		A. lumbricoides
	Tsp_Al	Tsp_Vv	Tsp_Pb	Tsp_Fc	Tsp_Ct	Tsp_Ptal	Tsp_Pl	Tsp_Ptt	Tsp_Cl	Tsp_Ptam	Tsp_Ll	T. canis	T. cati	T. malaysiensis	T. vitulorum	T. leonina	B. schroederi	B. transfuga	A. suum	A. lumbricoides
Note: Species abbreviations and GenBank accession numbers (in parentheses) are indicated as follows: Tsp_Al, Toxocara/Toxascaris sp. from A. lagopus (MK318032 for cox2; MK318071 for nad1); Tsp_Vv, Toxocara/Toxascaris sp. from V. vulpes (MK318034 for cox2; MK318073 for nad1); Tsp_Pb, Toxocara/Toxascaris sp. from P. bengalensis (JF792244 for cox2; JF833957 for nad1); Tsp_Fc, Toxocara/Toxascaris sp.…
